# Supplementary material for: Simulating the Effects of Different Textural Soils and N Management on Maize Yield, N Fates, and Water and N Use Efficiencies in Northeast China
Source: Plants (Basel). 2022 Dec 1;11(23):3338. doi: 10.3390/plants11233338 (PMC9741021; doi:10.3390/plants11233338)
Supplement: Supplementary file 1 [file plants-11-03338-s001.zip]

Archive with 1 entries (1 files):
- plants-2031718-supplementary.pdf
